# Supplementary material for: Drug-Induced Lysosomal Impairment Is Associated with the Release of Extracellular Vesicles Carrying Autophagy Markers
Source: Int J Mol Sci. 2021 Nov 29;22(23):12922. doi: 10.3390/ijms222312922 (PMC8657686; doi:10.3390/ijms222312922)
Supplement: Supplementary file 1 [file ijms-22-12922-s001.zip]

Archive with 1 entries (1 files):
- ijms-1478794-supplementary.pdf
